# Supplementary material for: Cytotoxic and Antibacterial Activity of Koninginins Isolated from the Mangrove-Derived Endophytic Fungus Trichoderma sp
Source: Molecules. 2024 Nov 8;29(22):5278. doi: 10.3390/molecules29225278 (PMC11596921; doi:10.3390/molecules29225278)
Supplement: Supplementary file 1 [file molecules-29-05278-s001.zip]

Archive with 1 entries (1 files):
- molecules-3255467-supplementary.pdf
